# Supplementary material for: Characteristics of diarrheagenic Escherichia coli among children under 5 years of age with acute diarrhea: a hospital based study
Source: BMC Infect Dis. 2018 Feb 1;18:63. doi: 10.1186/s12879-017-2936-1 (PMC5796495; doi:10.1186/s12879-017-2936-1)
Supplement: Supplementary file 2 — Raw data of MIC. (XLSX 24 kb) [file 12879_2017_2936_MOESM2_ESM.xlsx]

## Sheet: Raw data of MIC
Number	Pathotypes	Drug-resistant genes	AMP	Result	KZ	Result	CXM	Result	CTX	Result	CAZ	Result	FEP	Result	ATM	Result	FOX	Result	CIP	Result	LEV	Result	GN	Result	AK	Result	SXT	Result	TZP	Result	IPM	Result	MEM	Result
1	aEPEC	CTX-55/NDM-1	>512	r	>512	r	>512	r	>512	r	>512	r	>512	r	>512	r	>512	r	>32	r	16	r	>512	r	>512	r	>256	r	>256	r	>256	r	>256	r
2	aEPEC	TEM-1	>512	r	4	i	8	s	128	r	64	r	0.25	s	0.06	s	4	s	32	r	8	r	128	r	2	s	256	r	4	s	0.125	s	0.03	s
3	aEPEC	CTX-14	>512	r	>512	r	>512	r	64	r	0.25	s	0.06	s	0.125	s	8	s	0.015	s	0.06	s	128	r	2	s	256	r	2	s	0.125	s	0.03	s
4	aEPEC	TEM-1	128	r	>512	r	64	r	>512	r	>512	r	>512	r	>512	r	>512	r	16	r	16	r	128	r	16	s	256	r	>256	r	>256	r	>256	r
5	aEPEC	NDM-1	>512	r	>512	r	>512	r	0.25	s	32	r	16	r	64	r	8	s	0.03	s	0.06	s	64	r	2	s	8	r	>256	r	>256	r	>256	r
6	aEPEC	CTX-55	>512	r	>512	r	>512	r	256	r	8	i	4	i	0.25	s	8	s	0.125	s	0.5	s	128	r	8	s	128	r	64	i	0.125	s	0.03	s
7	aEPEC	CTX-137/TEM-1	>512	r	512	r	>512	r	128	r	32	r	16	r	32	r	8	s	8	r	8	r	64	r	2	s	256	r	4	s	0.125	s	0.125	s
8	aEPEC	CTX-14/TEM-1	>512	r	512	r	>512	r	128	r	0.5	s	32	r	4	s	8	s	32	r	4	i	1	s	4	s	256	r	8	s	0.06	s	0.03	s
9	aEPEC	CTX-55/TEM-1	>512	r	>512	r	>512	r	>512	r	256	r	8	i	32	r	8	s	>32	r	32	r	64	r	4	s	0.25	s	>256	r	0.125	s	0.03	s
10	aEPEC	CTX-15	>512	r	512	r	>512	r	>512	r	0.06	s	0.06	s	0.125	s	8	s	0.015	s	0.125	s	2	s	4	s	2	s	16	s	0.125	s	0.03	s
11	aEPEC	TEM-214	128	r	2	s	2	s	128	r	>512	r	8	i	2	s	8	s	0.08	s	1	s	2	s	4	s	0.25	s	2	s	0.125	s	0.03	s
12	aEPEC	TEM-1	256	r	2	s	64	r	64	r	4	s	16	r	16	r	16	i	8	r	8	r	128	r	2	s	256	r	2	s	0.125	s	0.03	s
13	aEPEC		256	r	2	s	>512	r	16	r	0.5	s	2	s	2	s	8	s	0.015	s	0.06	s	2	s	2	s	256	r	4	s	0.125	s	0.03	s
14	aEPEC		256	r	16	r	4	s	0.125	s	0.125	s	0.06	s	0.06	s	8	s	0.25	s	0.5	s	1	s	2	s	0.25	s	16	s	0.06	s	0.03	s
15	aEPEC		256	r	128	r	256	r	4	r	32	r	16	r	128	r	8	s	16	r	16	r	2	s	4	s	256	r	2	s	0.125	s	0.03	s
16	aEPEC		128	r	2	s	8	s	0.125	s	0.5	s	0.125	s	0.125	s	8	s	0.5	s	0.25	s	2	s	4	s	256	r	1	s	0.125	s	0.03	s
17	aEPEC		>512	r	>512	r	>512	r	8	r	16	r	16	r	64	r	8	s	16	r	8	r	2	s	2	s	256	r	128	r	0.125	s	0.03	s
18	aEPEC		4	s	1	s	2	s	0.25	s	0.125	s	0.06	s	0.25	s	8	s	0.004	s	0.06	s	2	s	4	s	0.25	s	2	s	0.06	s	0.03	s
19	aEPEC		4	s	1	s	4	s	0.06	s	0.06	s	0.06	s	0.06	s	4	s	0.004	s	0.06	s	1	s	4	s	0.25	s	1	s	0.06	s	0.03	s
20	aEPEC		2	s	1	s	4	s	0.06	s	0.125	s	0.06	s	0.125	s	8	s	0.25	s	0.5	s	2	s	2	s	2	s	1	s	0.06	s	0.03	s
21	aEPEC		0.5	s	1	s	2	s	0.06	s	1	s	4	i	8	i	8	s	0.25	s	0.5	s	128	r	2	s	256	r	1	s	0.125	s	0.03	s
22	tEPEC	CTX-15	>512	r	512	r	>512	r	>512	r	0.06	s	0.06	s	0.125	s	8	s	0.015	s	0.125	s	2	s	4	s	2	s	16	s	0.125	s	0.03	s
23	tEPEC	TEM-1	>512	r	4	i	8	s	32	r	256	r	0.25	s	0.06	s	4	s	32	r	8	r	128	r	2	s	256	r	4	s	0.125	s	0.03	s
24	tEPEC	TEM-1	256	r	2	s	64	r	64	r	4	s	16	r	16	r	16	i	8	r	8	r	128	r	2	s	256	r	2	s	0.125	s	0.03	s
25	tEPEC	CTX-55	>512	r	>512	r	>512	r	256	r	8	i	4	i	0.25	s	8	s	0.125	s	0.5	s	128	r	8	s	128	r	64	i	0.125	s	0.03	s
26	tEPEC		2	s	1	s	4	s	0.06	s	0.06	s	0.125	s	0.06	s	4	s	0.004	s	0.06	s	2	s	4	s	0.25	s	1	s	0.06	s	0.03	s
27	tEPEC		2	s	1	s	4	s	0.06	s	0.125	s	0.06	s	0.125	s	8	s	0.25	s	0.5	s	2	s	2	s	2	s	1	s	0.06	s	0.03	s
28	EAEC	CTX-55/TEM-214	>512	r	>512	r	>512	r	256	r	32	r	64	r	128	r	>512	r	0.25	s	1	s	1	s	2	s	256	r	1	s	0.125	s	0.03	s
29	EAEC	CTX-55/TEM-214	>512	r	>512	r	>512	r	256	r	256	r	256	r	>512	r	512	r	>32	r	32	r	1	s	2	s	2	s	4	s	0.125	s	0.03	s
30	EAEC	CTX-55/TEM-1	>512	r	>512	r	>512	r	>512	r	128	r	128	r	512	r	32	r	32	r	16	r	128	r	4	s	256	r	256	r	0.25	s	0.125	s
31	EAEC		128	r	2	s	2	s	0.125	s	0.125	s	0.06	s	0.125	s	8	s	0.5	s	0.25	s	4	s	4	s	256	r	2	s	0.125	s	0.03	s
32	EAEC		>512	r	>512	r	>512	r	0.125	s	0.125	s	64	r	128	r	128	r	8	r	4	i	64	r	2	s	256	r	8	s	0.125	s	0.03	s
33	EAEC		512	r	256	r	512	r	0.125	s	0.125	s	64	r	>512	r	>512	r	>32	r	32	r	512	r	>512	r	0.5	s	4	s	0.25	s	0.06	s
34	EAEC		>512	r	>512	r	>512	r	0.06	s	16	r	16	r	32	r	32	r	16	r	8	r	128	r	4	s	256	r	8	s	0.125	s	0.03or0.25	s
35	EAEC		>512	r	2	s	8	s	0.125	s	0.125	s	0.06	s	0.125	s	256	r	0.5	s	1	s	1	s	4	s	256	r	2	s	0.125	s	0.03	s
36	EAEC		512	r	64	r	8	s	0.25	s	0.25	s	0.06	s	0.06	s	16	i	32	r	8	r	128	r	2	s	256	r	4	s	0.5	s	0.03	s
37	EAEC		128	r	2	s	2	s	0.125	s	0.125	s	0.06	s	0.125	s	8	s	0.5	s	0.25	s	4	s	4	s	256	r	2	s	0.125	s	0.03	s
38	EAEC		512	r	64	r	8	s	0.25	s	0.5	s	0.06	s	0.06	s	8	s	32	r	8	r	64	r	2	s	256	r	4	s	0.5	s	0.03	s
39	ETEC	CTX-15	>512	r	>512	r	>512	r	>512	r	>512	r	>512	r	>512	r	>512	r	>32	r	16	r	>512	r	>512	r	256	r	128	r	32	r	64	r
40	ETEC	CTX-15	>512	r	>512	r	>512	r	>512	r	8	i	2	s	16	r	64	r	16	r	8	r	64	r	4	s	0.5	s	32	i	0.125	s	0.03	s
41	ETEC	CTX-55/TEM-1	>512	r	256	r	>512	r	64	r	64	r	8	i	16	r	16	i	>32	r	8	r	8	i	4	s	256	r	64	i	0.25	s	0.03	s
42	ETEC		8	s	4	i	16	i	0.25	s	1	s	32	r	0.125	s	>512	r	0.5	s	0.5	s	2	s	2	s	2	s	8	s	0.5	s	0.5	s
43	ETEC		2	s	1	s	4	s	0.06	s	0.125	s	0.06	s	0.125	s	8	s	0.25	s	0.5	s	2	s	2	s	2	s	1	s	0.06	s	0.03	s
44	ETEC		0.5	s	1	s	2	s	0.06	s	1	s	4	i	8	i	8	s	0.25	s	0.5	s	4	s	2	s	2	s	1	s	0.125	s	0.03	s
45	ETEC		2	s	2	s	2	s	0.06	s	1	s	2	s	4	s	8	s	0.5	s	0.5	s	4	s	2	s	2	s	1	s	0.125	s	0.03	s
46	ETEC		2	s	2	s	4	s	0.125	s	0.125	s	0.06	s	0.125	s	16	i	0.25	s	0.5	s	2	s	2	s	2	s	1	s	0.06	s	0.03	s
47	EIEC	CTX-14	>512	r	>512	r	>512	r	>512	r	>512	r	512	r	>512	r	256	r	4	r	2	s	>512	r	256	r	256	r	>256	r	0.125	s	0.03	s
48	EIEC	CTX-65/KPC-2/TEM-1	>512	r	>512	r	>512	r	>512	r	64	r	64	r	256	r	32	r	32	r	16	r	128	r	2	s	32	r	>256	r	128	r	>256	r
49	STEC	CTX-15/TEM-1	>512	r	>512	r	>512	r	256	r	0.125	s	0.06	s	0.125	s	4	s	0.5	s	1	s	1	s	2	s	16	r	4	s	0.125	s	0.03	s
50	STEC	CTX-15	>512	r	>512	r	>512	r	128	r	256	r	256	r	512	r	512	r	>32	r	16	r	64	r	4	s	256	r	4	s	0.125	s	0.03	s
51	aEPEC+ETEC	CTX-55	256	r	>512	r	>512	r	512	r	0.25	s	0.06	s	0.125	s	32	r	0.015	s	0.06	s	1	s	4	s	0.25	s	2	s	0.125	s	0.03	s
52	aEPEC+ETEC	CTX-14	>512	r	>512	r	>512	r	512	r	0.5	s	4	i	8	i	8	s	>32	r	0.25	s	2	s	8	s	128	r	4	s	0.125	s	0.03	s
53	aEPEC+ETEC		2	s	2	s	0.25	s	0.25	s	2	s	8	i	4	s	16	i	8	r	4	i	64	r	2	s	256	r	1	s	0.125	s	0.03	s
54	tEPEC+EAEC	CTX-55/TEM-1	256	r	>512	r	>512	r	>512	r	1	s	128	r	512	r	8	s	>32	r	16	r	128	r	2	s	4	r	256	r	0.5	s	0.03	s
Abbreviations	Drug names	Concentration range(μg/mL)
AMP	Ampicillin	0.06-512
KZ	Cefazolin	0.06-512
CXM	Cefuroxime	0.06-512
CTX	Cefotaxime	0.06-512
CAZ	Ceftazidime	0.06-512
FEP	Cefepime	0.06-512
ATM	Aztreonam	0.06-512
FOX	Cefoxitin	0.06-512
CIP	Ciprofloxacin	0.004-32
LEV	Levofloxacin	0.06-512
GN	Gentamicin	0.06-512
AK	Amikacin	0.06-512
SXT	Co-trimoxazole	0.25-256
TZP	Piperacillin/Tazobactam	0.25-256
IPM	Imipenem	0.03-256
MEM	Meropenem	0.03-256
